# Supplementary material for: Epitranscriptional m6A modification of rRNA negatively impacts translation and host colonization in Staphylococcus aureus
Source: PLoS Pathog. 2024 Jan 22;20(1):e1011968. doi: 10.1371/journal.ppat.1011968 (PMC10833563; doi:10.1371/journal.ppat.1011968)
Supplement: S1 Dataset — (XLSX) [file ppat.1011968.s005.xlsx]

## Sheet: TE
S1 Dataset. Changes in translational efficiency (TE, RPF/mRNA) in A2058 vs m6A2058 strains.
locus	Gene	Gene product	Rep1 (YP2/YP4 vs YP13/YP16)	Rep 2 (YP6/YP8 vs YP15/YP18)
			log2 TE (A2058/m6A2058)	log2 TE (A2058/m6A2058)
SAUSA300_1056	scc	Staphylococcal complement inhibitor, conserved SCIN family hypothetical protein	-5.31743	-5.7948
SAUSA300_0529	rplGB	50S ribosomal protein L7Ae-like	-4.71335	-5.08359
SAUSA300_0192	mupG	conserved DUF871 hypothetical protein	-4.491	-5.36928
SAUSA300_0933	-	conserved hypothetical protein, holin-like toxin	-3.64045	-4.88284
SAUSA300_2478	cidB	Holin-like protein cidB	-3.24623	-2.70631
SAUSA300_1339	-	conserved hypothetical protein, YppE family with DUF1798	-2.80523	-1.50397
SAUSA300_0866	-	conserved hypothetical protein, TVP38/TMEM64 family protein	-2.52462	-1.92879
SAUSA300_1560	-	conserved hypothetical protein, Fic/DOC family	-2.51923	-3.01744
SAUSA300_0867	spsA	signal peptidase IA	-2.47639	-2.99175
SAUSA300_2481	-	conserved hypothetical protein	-2.44478	-3.73739
SAUSA300_2173	truA	tRNA pseudouridine synthase A	-2.34475	-2.84244
SAUSA300_2616	-	energy-coupling factor transporter transmembrane protein EcfT	-2.29239	-1.52319
SAUSA300_1161	rpl7Ae	ribosomal protein L7Ae	-2.15515	-3.15037
SAUSA300_2558	nsaS	sensor histidine kinase	-2.13292	-1.9947
SAUSA300_1135	yfhO	putative membrane protein	-2.12224	-2.35283
SAUSA300_2354	dsbA	protein-disulfide isomerase	-2.08496	-1.13883
SAUSA300_0740	-	conserved hypothetical protein, putative hydrolase	-2.07508	-1.722
SAUSA300_0675	-	conserved hypothetical protein	-2.05081	-2.82829
SAUSA300_2429	-	staphylococcal tandem lipoprotein	-1.92772	-1.50121
SAUSA300_1057	-	conserved hypothetical protein	-1.91643	-1.19363
SAUSA300_1705	-	putative MFS drug transporter	-1.91554	-2.30327
SAUSA300_1623	-	conserved hypothetical protein	-1.89513	-1.69664
SAUSA300_0436	metP2	ABC transporter, permease protein	-1.88859	-1.30562
SAUSA300_2405	-	putative integral membrane protein	-1.87121	-1.35135
SAUSA300_2053	ywpF	conserved hypothetical protein	-1.86268	-0.476044
SAUSA300_0714	-	EamA/RhaT Integral membrane protein	-1.83694	-2.11046
SAUSA300_2264	-	phosphosugar-binding transcriptional regulator, MurR/RpiR family	-1.82211	-1.16489
SAUSA300_2163	-	conserved hypothetical protein, putative hydrolase	-1.79683	-1.14171
SAUSA300_2175	cbiO	cobalt ABC transporter, ATP-binding protein	-1.79547	-1.28388
SAUSA300_2563	-	putative MarR family transcriptional regulator	-1.71249	-1.86697
SAUSA300_2212	-	conserved hypothetical ATPase, DNA repair/chromsosome segregation	-1.69605	-2.66562
SAUSA300_1291	dapI	hippurate hydrolase	-1.69604	-0.680356
SAUSA300_1670	serA	D-3-phosphoglycerate dehydrogenase	-1.66079	-1.50357
SAUSA300_1194	-	hydrolase, alpha/beta hydrolase fold family	-1.64459	-1.11833
SAUSA300_1808	-	amino acid ABC transporter, permease/substrate-binding protein	-1.63322	-1.02079
SAUSA300_0657	-	conserved hypothetical protein, DUF402	-1.61121	-1.38345
SAUSA300_0053	speG	Spermidine N(1)-acetyltransferase	-1.59705	-1.24347
SAUSA300_1005	mntH	Mn2+/Fe2+ transporter, NRAMP family	-1.58463	-1.16703
SAUSA300_2309	hssS	sensor histidine kinase	-1.57482	-0.935775
SAUSA300_2399	-	TbbL ABC transporter, ATP-binding protein	-1.55207	-1.25155
SAUSA300_1658	-	conserved hypothetical protein, class I SAM methyltransferase	-1.54621	-1.68706
SAUSA300_2418	-	conserved carboxymuconolactone decarboxylase family protein	-1.53289	-2.08066
SAUSA300_1445	scpA	segregation and condensation protein A	-1.52898	-0.753239
SAUSA300_0171	-	cation efflux family protein	-1.481	-1.41177
SAUSA300_1780	-	conserved hypothetical protein, serine hydrolase	-1.47295	-1.31789
SAUSA300_1920	chs	chemotaxis-inhibiting protein CHIPS	-1.46869	-2.46115
SAUSA300_1795	-	conserved hypothetical protein, DUF964	-1.46372	-1.68143
SAUSA300_0108	-	antigen, 67 kDa, oleate hydratase,putative myosin-crossreactive antigen	-1.46234	-1.50588
SAUSA300_2269	-	conserved hypothetical protein	-1.42267	-0.789156
SAUSA300_0793	-	conserved hypothetical protein	-1.40394	-1.58631
SAUSA300_0317	nanR	conserved hypothetical protein, MurR/RpiR family transcription factor	-1.39623	-1.42231
SAUSA300_1312	-	acetyltransferase, GNAT family	-1.39199	-1.25833
SAUSA300_2077	-	conserved hypothetical transcription factor	-1.37848	-1.12425
SAUSA300_1211	-	conserved hypothetical protein	-1.37656	-1.8193
SAUSA300_0314	nanT	sodium:solute symporter family protein	-1.3761	-2.33879
SAUSA300_1177	cinA	competence/damage-inducible protein cinA	-1.37252	-1.97391
SAUSA300_0672	-	transcriptional regulator, MarR family	-1.37072	-1.01335
SAUSA300_0603	-	conserved hypothetical protein	-1.36984	-1.55782
SAUSA300_0745	-	putative acetyltransferase	-1.36872	-1.03047
SAUSA300_0526	-	Methyltransferase small domain	-1.35586	-0.774782
SAUSA300_1026	-	conserved hypothetical protein	-1.35435	-0.818727
SAUSA300_1437	-	phiSLT ORF204-like protein	-1.34677	-1.96517
SAUSA300_1991	agrC	accessory gene regulator protein C	-1.34671	-2.2958
SAUSA300_0024	walJ	metallo-beta-lactamase family protein	-1.32967	-1.34444
SAUSA300_0197	-	conserved hypothetical protein	-1.32964	-1.23941
SAUSA300_0990	rpoY	conserved hypothetical protein, DUF1447 auxilliary RNAP epsilon family protein	-1.32807	-0.562869
SAUSA300_1187	-	conserved hypothetical protein	-1.3253	-1.87785
SAUSA300_2140	sfnaD	conserved hypothetical lucA/lucC siderphore synthesis protein	-1.31861	-0.705539
SAUSA300_0031	maoC	conserved MoaC containing hypothetical protein	-1.31528	-1.31646
SAUSA300_2513	-	conserved NmrA/HSCARG hypothetical protein	-1.29915	-2.24336
SAUSA300_1478	-	putative lipoprotein	-1.2911	-1.02484
SAUSA300_1107	-	conserved TM2 containing hypothetical protein	-1.28739	-1.58622
SAUSA300_0762	secG	preprotein translocase, SecG subunit	-1.26945	-1.11469
SAUSA300_2468	-	acetyltransferase, GNAT family	-1.26845	-1.79527
SAUSA300_0233	-	conserved hypothetical protein	-1.24751	-2.1902
SAUSA300_1233	rpmG	50S ribosomal protein L33	-1.23516	-0.929808
SAUSA300_2113	dacA	ABC transporter permease protein	-1.22679	-1.07829
SAUSA300_1050	-	non-canonical purine NTP pyrophosphatase, rdgB/HAM1 family	-1.22488	-1.92387
SAUSA300_2232	-	acetyltransferase, GNAT family	-1.21395	-1.97301
SAUSA300_0278	exsA	virulence factor, WxG domain protein	-1.20888	-1.15698
SAUSA300_0633	fhuA	ferrichrome transport ATP-binding protein fhuA	-1.20329	-0.809668
SAUSA300_0327	-	conserved hypothetical protein	-1.2003	-0.251349
SAUSA300_0027	-	conserved hypothetical protein	-1.18009	-1.56839
SAUSA300_1115	rpe	ribulose-phosphate 3-epimerase	-1.16505	-1.3517
SAUSA300_0509	mcsB	ATP guanido phosphotransferase	-1.16476	-0.752296
SAUSA300_1665	-	conserved hypothetical protein	-1.1647	-0.625051
SAUSA300_0679	-	conserved hypothetical protein	-1.15814	-0.89028
SAUSA300_2256	-	putative N-acetylmuramoyl-L-alanine amidase	-1.14291	-1.03156
SAUSA300_0198	-	conserved hypothetical protein	-1.14222	-0.929265
SAUSA300_2135	htsB	iron compound ABC transporter, permease protein	-1.13677	-1.26712
SAUSA300_0674	-	oxidoreductase, aldo/keto reductase family	-1.13398	-0.97477
SAUSA300_0883	-	putative surface protein	-1.12976	-0.717509
SAUSA300_2621	drp35	conserved hypothetical protein, lactonase	-1.12659	-1.63377
SAUSA300_2178	rpoA	DNA-directed RNA polymerase alpha subunit	-1.11911	-0.9096
SAUSA300_2143	-	conserved hypothetical protein	-1.11864	-1.39878
SAUSA300_0769	-	putative lipoprotein	-1.11319	-1.15904
SAUSA300_2022	rpoF/sigB	RNA polymerase sigma-37 factor	-1.1126	-1.718
SAUSA300_1311	murG	undecaprenyldiphospho-muramoylpentapeptide beta-N-acetylglucosaminyltransferase	-1.09657	-1.67178
SAUSA300_0789	-	putative thioredoxin	-1.07877	-1.25358
SAUSA300_1846	-	conserved hypothetical protein	-1.0715	-0.995199
SAUSA300_0001	dnaA	chromosomal replication initiator protein DnaA	-1.06953	-1.07548
SAUSA300_2584	secA2	preprotein translocase, secA protein	-1.0678	-2.0899
SAUSA300_1807	glnQ	amino acid ABC transporter, ATP-binding protein	-1.06618	-1.71485
SAUSA300_2401	yoeB	addiction module toxin, Txe/YoeB family	-1.06582	-1.39753
SAUSA300_0035	rplL	truncated hypothetical protein, L7/L12 pseudogene	-1.06465	-2.16404
SAUSA300_2025	rsbU	sigma-B regulation protein	-1.05905	-1.35891
SAUSA300_1988	hld	delta-hemolysin precursor	-1.05387	-2.01524
SAUSA300_1356	aroB	3-dehydroquinate synthase	-1.04411	-0.922147
SAUSA300_0653	rbf	transcriptional regulator, AraC family	-1.04235	-2.04117
SAUSA300_2068	ywlG	conserved hypothetical protein	-1.04146	-0.952176
SAUSA300_2224	moeA	molybdopterin biosynthesis protein A	-1.0354	-0.700647
SAUSA300_1222	nuc2	thermonuclease	-1.37302	-0.933748
SAUSA300_0916	-	conserved hypothetical protein	-1.027	-0.789276
SAUSA300_0215	-	conserved hypothetical protein	-1.02458	-1.86383
SAUSA300_0750	-	conserved hypothetical protein	-1.02291	-1.29371
SAUSA300_1632	nrdR	conserved hypothetical protein, transcription factor	-1.02034	-1.65705
SAUSA300_2624	-	putative membrane protein	-1.01736	-1.3005
SAUSA300_1292	alr2	alanine racemase	-1.0128	-1.22185
SAUSA300_2041	-	conserved hypothetical protein	-1.01195	-1.50524
SAUSA300_0253	scdA	ScdA protein	-1.00933	-1.35396
SAUSA300_0289	esaG	conserved hypothetical protein	-0.992748	-1.36006
SAUSA300_0922	-	membrane protein, TerC family	-0.987307	-1.5343
SAUSA300_0975	purH	bifunctional purine biosynthesis protein	-0.981331	-1.23214
SAUSA300_2190	rpsH	30S ribosomal protein S8	-0.975722	-1.11883
SAUSA300_0352	-	ABC transporter, ATP-binding protein	-0.964153	-1.13425
SAUSA300_1707	-	conserved hypothetical protein	-0.958837	-0.941047
SAUSA300_2323	cobI	transporter, CorA family	-0.955778	-1.65535
SAUSA300_2544	-	conserved hypothetical protein	-0.955096	-1.37394
SAUSA300_2632	-	putative membrane protein	-0.951319	-1.1954
SAUSA300_1317	msrA	methionine-S-sulfoxide reductase	-0.935166	-0.712383
SAUSA300_1582	csbD	conserved hypothetical protein	-0.932325	-1.92611
SAUSA300_1000	potB	spermidine/putrescine ABC transporter, permease protein	-0.93124	-1.01568
SAUSA300_2500	crtQ	glycosyl transferase	-0.926537	-1.70786
SAUSA300_1606	-	conserved hypothetical protein	-0.926151	-1.16528
SAUSA300_2327	-	conserved hypothetical protein	-0.92517	-1.16479
SAUSA300_2059	atpG	ATP synthase F1, gamma subunit	-0.924425	-0.825166
SAUSA300_0699	pabB	chorismate binding enzyme domain protein	-0.924056	-1.10768
SAUSA300_0605	sarA	staphylococcal accessory regulator A	-0.906306	-1.13053
SAUSA300_2099	czrB	cation efflux family protein	-0.867148	-1.42495
SAUSA300_2284	-	conserved hypothetical protein	-0.862764	-0.668229
SAUSA300_2195	rpsQ	30S ribosomal protein S17	-0.853085	-0.656023
SAUSA300_1509	-	peptidase, rhomboid family	-0.846333	-1.15987
SAUSA300_2312	mqo	malate:quinone-oxidoreductase	-0.845933	-1.18203
SAUSA300_2181	rpmJ	50S ribosomal protein L36	-0.845613	-1.90633
SAUSA300_1191	glpF	glycerol uptake facilitator	-0.842967	-0.885601
SAUSA300_1874	-	ferritins family protein	-0.83696	-1.11242
SAUSA300_2377	-	glycerate kinase	-0.836273	-1.49649
SAUSA300_0569	-	conserved hypothetical protein	-0.826995	-0.980679
SAUSA300_0746	-	TPR domain protein	-0.824789	-2.30281
SAUSA300_2094	-	conserved hypothetical protein	-0.821321	-0.814869
SAUSA300_2131	-	conserved hypothetical protein	-0.816206	-1.63796
SAUSA300_0135	-	Superoxide dismutase (Mn/Fe family)	-0.81515	-0.620764
SAUSA300_2396	pnbA	para-nitrobenzyl esterase	-0.812284	-1.27966
SAUSA300_2495	-	copper chaperone copZ	-0.799469	-1.53385
SAUSA300_1359	-	polyprenyl synthetase	-0.79686	-0.672687
SAUSA300_0785	-	acetyltransferase, GNAT family	-0.795695	-0.902197
SAUSA300_0960	qoxD	quinol oxidase, subunit IV	-0.793889	-0.780418
SAUSA300_2098	arsR	transcriptional repressor, ArsR family	-0.789215	-1.0205
SAUSA300_1521	rpoD	RNA polymerase sigma factor RpoD	-0.788566	-1.3264
SAUSA300_0181	-	non-ribosomal peptide synthetase	-0.778653	-1.17916
SAUSA300_1508	-	conserved hypothetical protein	-0.774053	-0.951853
SAUSA300_0071	-	ISSep1-like transposase	-0.773756	-1.54183
SAUSA300_2450	-	DedA family protein	-0.766363	-1.99668
SAUSA300_0741	uvrB	excinuclease ABC, B subunit	-0.765566	-0.685175
SAUSA300_0098	-	conserved hypothetical protein	-0.763881	-1.61424
SAUSA300_0828	-	5'-nucleotidase family protein	-0.761633	-1.89328
SAUSA300_0628	-	teichoic acid biosynthesis protein D	-0.761301	-0.627328
SAUSA300_1854	-	regulatory protein RecX	-0.755938	-1.37348
SAUSA300_0837	dltC	D-alanine-activating enzyme/D-alanine-D-alanyl, dltC protein	-0.7552	-0.981645
SAUSA300_1856	-	conserved hypothetical protein	-0.754908	-0.800571
SAUSA300_0645	-	DNA-binding response regulator	-0.75167	-1.54532
SAUSA300_0692	-	conserved hypothetical protein	-0.733779	-0.681913
SAUSA300_1310	-	PAP2 family protein	-0.733744	-0.964772
SAUSA300_1017	-	conserved hypothetical protein	-0.731003	-1.21497
SAUSA300_2498	crtN	squalene synthase	-0.730798	-1.37938
SAUSA300_2282	-	putative membrane protein	-0.715696	-1.35741
SAUSA300_2330	-	conserved hypothetical protein	-0.71568	-1.34882
SAUSA300_1171	-	conserved hypothetical protein	-0.708947	-0.675854
SAUSA300_0196	hsdR	type I restriction-modification enzyme, R subunit	-0.708164	-0.894821
SAUSA300_1136	-	putative GTP-binding protein	-0.707062	-1.25146
SAUSA300_0635	fhuG	ferrichrome transport permease protein fhuG	-0.702319	-0.650107
SAUSA300_1534	-	conserved hypothetical protein	-0.698637	-1.33267
SAUSA300_0406	-	putative restriction/modification system specificity protein	-0.69573	-1.1095
SAUSA300_1495	-	conserved hypothetical protein	-0.690315	-0.845813
SAUSA300_2047	thiE	thiamine-phosphate pyrophosphorylase	-0.685653	-2.49735
SAUSA300_0517	-	RNA methyltransferase, TrmH family, group 3	-0.68355	-0.730586
SAUSA300_1324	-	putative membrane protein	-0.673076	-1.31343
SAUSA300_1592	recJ	single-stranded-DNA-specific exonuclease RecJ	-0.672336	-0.99451
SAUSA300_1082	-	conserved hypothetical protein	-0.671744	-0.656503
SAUSA300_2529	-	conserved hypothetical protein	-0.668783	-0.64415
SAUSA300_0544	-	hydrolase, haloacid dehalogenase-like family	-0.65337	-1.03057
SAUSA300_0683	-	transcriptional regulator, DeoR family	-0.651628	-0.642788
SAUSA300_2473	-	conserved hypothetical protein	-0.649205	-0.649511
SAUSA300_2245	-	staphylococcal accessory regulator R	-0.645219	-1.2908
SAUSA300_0717	-	ribonucleoside-diphosphate reductase, beta subunit	-0.639364	-0.904345
SAUSA300_0005	gyrB	DNA gyrase, B subunit	-0.637768	-0.929917
SAUSA300_0354	ltrA	low temperature requirement protein LtrA	-0.623655	-1.07275
SAUSA300_2262	-	putative membrane protein	-0.622674	-1.104
SAUSA300_2499	crtM	squalene desaturase	-0.618963	-0.682056
SAUSA300_1143	topA	DNA topoisomerase I	-0.616767	-0.627096
SAUSA300_0247	-	putative teichoic acid biosynthesis protein B	-0.603333	-0.846222
SAUSA300_0046	-	conserved hypothetical protein	-0.601475	-1.01553
SAUSA300_0974	purN	phosphoribosylglycinamide formyltransferase	-0.600885	-1.88068
SAUSA300_2064	atpB	ATP synthase F0, A subunit	-0.600748	-0.671835
SAUSA300_1463	-	conserved hypothetical protein	-0.589102	-0.711315
SAUSA300_0776	nuc	thermonuclease precursor	-0.470338	-0.274394
SAUSA300_2142	asp23	alkaline shock protein 23	-0.419137	-0.538143
SAUSA300_1652	usp	conserved hypothetical protein	0.225757	0.0868543
SAUSA300_0772	clfA	clumping factor A	0.521828	0.120608
SAUSA300_0970	purQ	phosphoribosylformylglycinamidine synthase I	0.617836	0.909942
SAUSA300_1691	-	glutamyl-aminopeptidase	0.626388	0.740093
SAUSA300_1860	pepS	aminopeptidase PepS	0.629638	0.851891
SAUSA300_2549	bccT	choline/carnitine/betaine transporter, BCCT family	0.638542	1.49662
SAUSA300_0550	-	glycosyl transferase, group 1 family protein	0.643469	0.718832
SAUSA300_1516	-	ABC transporter, ATP-binding protein	0.651456	0.866754
SAUSA300_1985	sdrH	serine-aspartate repeat family protein, SdrH	0.654022	1.01818
SAUSA300_2105	mtlF	PTS system, mannitol specific IIBC component	0.65535	1.32782
SAUSA300_1224	-	conserved hypothetical protein	0.658334	1.7144
SAUSA300_2361	-	conserved hypothetical protein	0.662503	0.91853
SAUSA300_1739	-	conserved hypothetical protein	0.663478	1.1839
SAUSA300_2126	-	drug resistance transporter, EmrB/QacA subfamily	0.664696	1.08661
SAUSA300_1452	proC	pyrroline-5-carboxylate reductase	0.672842	1.99094
SAUSA300_2573	isaB	immunodominant antigen B	0.68094	0.698887
SAUSA300_1036	-	RNA methyltransferase, TrmH family	0.693374	0.765244
SAUSA300_1102	gmk	guanylate kinase	0.694243	0.918791
SAUSA300_0796	-	ABC transporter, ATP-binding protein	0.702487	0.933761
SAUSA300_0636	-	dihydroxyacetone kinase, DhaK subunit	0.719826	0.743732
SAUSA300_1306	sucA	2-oxoglutarate dehydrogenase, E1 component	0.722473	0.742079
SAUSA300_1498	gcvT	aminomethyltransferase (glycine cleavage system T protein)	0.724447	0.931734
SAUSA300_0947	-	hydrolase, alpha/beta hydrolase fold family	0.725567	0.130859
SAUSA300_0932	-	putative membrane protein	0.75413	0.645569
SAUSA300_1639	phoP	alkaline phosphatase synthesis transcriptional regulatory protein PhoP	0.759706	0.812899
SAUSA300_1158	-	conserved hypothetical protein	0.770235	0.80146
SAUSA300_0827	-	putative anion membrane protein	0.773865	1.94079
SAUSA300_2214	-	FmhB protein	0.805975	0.928255
SAUSA300_1523	-	conserved hypothetical protein	0.806965	1.09983
SAUSA300_2449	-	putative transporter	0.813	0.800398
SAUSA300_2148	-	conserved hypothetical protein	0.826239	0.857873
SAUSA300_0582	-	conserved hypothetical protein	0.827325	1.02761
SAUSA300_0673	-	cobalamin synthesis protein/P47K family protein	0.83734	1.01861
SAUSA300_1144	gid	glucose inhibited division protein	0.846875	0.770409
SAUSA300_2422	-	oxidoreductase, short-chain dehydrogenase/reductase family	0.84808	0.871263
SAUSA300_2565	clfB	clumping factor B	0.960646	0.22595
SAUSA300_1476	accB	acetyl-CoA carboxylase, biotin carboxyl carrier protein	0.965601	1.36979
SAUSA300_0113	spa	immunoglobulin G binding protein A precursor	0.978292	0.823835
SAUSA300_2443	gntK	gluconate kinase	0.979356	1.37618
SAUSA300_1853	-	conserved hypothetical protein	0.979503	0.873531
SAUSA300_0409	-	conserved hypothetical protein	0.995784	1.11975
SAUSA300_2266	-	conserved hypothetical protein	1.00401	1.09332
SAUSA300_0887	oppB	oligopeptide ABC transporter, permease protein	1.04982	1.26661
SAUSA300_1094	pyrC	dihydroorotase	1.05081	0.831082
SAUSA300_0729	-	integral membrane protein	1.06701	1.21041
SAUSA300_1054	-	conserved hypothetical protein	1.08696	1.28336
SAUSA300_2644	gidB	glucose-inhibited division protein B	1.08969	1.40288
SAUSA300_1708	rot	staphylococcal accessory regulator Rot	1.09116	1.25413
SAUSA300_1806	queG	putative iron-sulfur cluster-binding protein	1.10661	1.25523
SAUSA300_0872	-	conserved hypothetical protein	1.11806	1.93689
SAUSA300_0454	recR	recombination protein RecR	1.13271	1.07273
SAUSA300_0493	folB	dihydroneopterin aldolase	1.14996	2.24375
SAUSA300_1522	dnaG	DNA primase	1.15726	1.00952
SAUSA300_2133	-	transporter gate domain protein	1.15983	0.857265
SAUSA300_1990	agrD	accessory gene regulator protein D	1.16649	1.10935
SAUSA300_2589	sasA	LPXTG-motif cell wall surface anchor family protein	1.18232	0.990963
SAUSA300_2435	sasG	cell wall surface anchor family protein	1.18577	1.32435
SAUSA300_0923	htrA	serine protease	1.18658	1.03583
SAUSA300_2467	srtA	sortase	1.1916	0.850216
SAUSA300_0427	mpsC	conserved hypothetical protein	1.19761	1.53043
SAUSA300_1235	guaC	guanosine monophosphate reductase	1.1979	1.59936
SAUSA300_2078	murA	UDP-N-acetylglucosamine 1-carboxyvinyltransferase	1.20631	0.968635
SAUSA300_0667	-	YaiI/YqxD family protein	1.21367	1.38988
SAUSA300_2004	tsaB	conserved hypothetical protein	1.2254	0.697103
SAUSA300_2417	-	putative transporter	1.24249	1.53521
SAUSA300_0288	esaD	conserved hypothetical protein	1.25238	2.38993
SAUSA300_1740	-	conserved hypothetical protein	1.25933	1.20788
SAUSA300_1548	comEB	ComE operon protein 2	1.26209	1.02465
SAUSA300_2404	-	conserved hypothetical protein	1.26839	1.17045
SAUSA300_0842	-	conserved hypothetical protein, DUF1450	1.32365	1.4522
SAUSA300_0568	-	integral membrane protein	1.32415	0.532524
SAUSA300_0519	sigH	RNA polymerase sigma factor	1.34495	2.2321
SAUSA300_1543	hemN	oxygen-independent coproporphyrinogen III oxidase	1.36181	2.27128
SAUSA300_1198	hflX	putative GTP-binding protein	1.3652	1.58441
SAUSA300_1938	-	phi77 ORF006-like protein, putative capsid protein	1.40704	1.29968
SAUSA300_1541	grpE	co-chaperone GrpE	1.42108	1.4779
SAUSA300_0055	adhC	alcohol dehydrogenase, zinc-containing	1.42905	1.15856
SAUSA300_1515	znuB	ABC transporter, permease protein	1.43934	1.03229
SAUSA300_1715	ribD	riboflavin biosynthesis protein	1.4397	1.75975
SAUSA300_0422	-	conserved hypothetical protein	1.45052	1.15449
SAUSA300_2005	tsaE	tRNA (adenosine(37)-N6)-threonylcarbamoyltransferase complex ATPase subunit type 1 TsaE	1.45304	1.97421
SAUSA300_2402	-	conserved hypothetical protein	1.47205	0.857154
SAUSA300_0687	mpfA	putative hemolysin	1.48094	0.420194
SAUSA300_1258	dmpl	4-oxalocrotonate tautomerase	1.49386	1.98639
SAUSA300_2386	flp	beta-lactamase	1.57884	1.61257
SAUSA300_1303	-	conserved hypothetical protein	1.59795	1.13852
SAUSA300_0782	-	conserved hypothetical protein	1.62192	2.30437
SAUSA300_1064	-	transporter, TRAP family	1.64393	2.81446
SAUSA300_1568	udk	uridine kinase	1.6492	1.38335
SAUSA300_2249	ssaA	secretory antigen precursor SsaA	1.6771	0.539678
SAUSA300_2347	nirR	nitrite reductase transcriptional regulator NirR	1.71024	2.42913
SAUSA300_2462	frp	NAD(P)H-flavin oxidoreductase	1.73494	2.34008
SAUSA300_0315	nanA	N-acetylneuraminate lyase subunit	1.75525	1.44197
SAUSA300_2129	-	putative hemolysin III	1.77794	1.7829
SAUSA300_0547	sdrD	sdrD protein	1.7851	1.55803
SAUSA300_0754	-	conserved hypothetical protein	1.8255	2.578
SAUSA300_1197	bsaA	glutathione peroxidase	1.83991	2.50962
SAUSA300_2087	hrmA	putative peptidase	1.84874	1.32703
SAUSA300_2545	betA	choline dehydrogenase	1.87054	1.7595
SAUSA300_1256	msrA	peptide methionine sulfoxide reductase MsrA	1.88469	1.76835
SAUSA300_2364	sbi	IgG-binding protein SBI	1.88705	1.74893
SAUSA300_0910	mgtE	magnesium transporter	1.93884	1.47733
SAUSA300_0548	sdrE	sdrE protein	1.97087	1.59691
SAUSA300_1098	pyrE	orotate phosphoribosyltransferase	1.99069	2.56286
SAUSA300_1287	asd	aspartate semialdehyde dehydrogenase	2.03667	1.95998
SAUSA300_1668	-	OsmC/Ohr family protein	2.1539	2.32921
SAUSA300_0353	-	conserved hypothetical protein	2.17123	1.96318
SAUSA300_2527	-	conserved hypothetical protein	2.20276	2.55616
SAUSA300_0546	sdrC	sdrC protein	2.20709	2.58517
SAUSA300_1021	-	hypothetical protein	2.42457	1.51453
SAUSA300_1290	dapD	tetrahydrodipicolinate acetyltransferase	2.44588	1.86298
SAUSA300_0966	purE	phosphoribosylaminoimidazole carboxylase, catalytic subunit	2.48824	1.45933
SAUSA300_0441	-	acetyltransferase, GNAT family	2.55464	2.77561
SAUSA300_0370	selX	putative staphylococcal enterotoxin	2.65472	2.40576
SAUSA300_0969	purS	phosphoribosylformylglycinamidine synthase	2.89805	1.97395
SAUSA300_0595	-	conserved hypothetical protein	2.9529	3.61661
SAUSA300_2492	-	acetyltransferase family protein	3.01506	3.68917
SAUSA300_2441	fnbA	fibronectin binding protein A	3.22526	2.25834
SAUSA300_0848	-	conserved hypothetical protein, pyridine nucleotide-disulfide oxidoreductase	3.33391	5.63439
SAUSA300_2485	-	methylated DNA-protein cysteine methyltransferase	3.43132	4.07645
SAUSA300_2440	fnbB	fibronectin binding protein B	3.56228	2.85446
SAUSA300_2217	-	putative drug transporter	3.62709	3.63656
SAUSA300_1296	-	conserved hypothetical protein	3.65077	3.5347
SAUSA300_0543	tadA	putative deaminase	3.77722	3.21578
SAUSA300_0394	-	FAD/NAD(P)-binding Rossmann fold Superfamily	4.87069	4.32375
SAUSA300_1562	pxpA	LamB/YcsF family protein.lactam utilization protein	5.16598	3.45438
SAUSA300_0356	mdh	conserved hypothetical protein, metal dependent hydrolase	6.03357	6.12458
SAUSA300_0862	glpQ	glycerophosphoryl diester phosphodiesterase	7.07874	6.41126
